# Supplementary material for: Efficient Electrocatalytic Ammonia Synthesis via Theoretical Screening of Titanate Nanosheet-Supported Single-Atom Catalysts
Source: Materials (Basel). 2024 May 9;17(10):2239. doi: 10.3390/ma17102239 (PMC11123175; doi:10.3390/ma17102239)
Supplement: Supplementary file 1 [file materials-17-02239-s001.zip]

Archive with 1 entries (1 files):
- materials-2964370-supplementary.pdf
